# Supplementary material for: Taxonomic and faunistic studies on the genus Harutaeographa (Lepidoptera, Noctuidae, Orthosiini) with description of a new species
Source: Zookeys. 2012 Nov 15;(242):51–67. doi: 10.3897/zookeys.242.3889 (PMC3561681; doi:10.3897/zookeys.242.3889)
Supplement: XML Treatment for Harutaeographa shui [file zookeys.242.3889-treatment1.xml]

<!DOCTYPE tp:taxon-treatment
  PUBLIC "-//TaxonX//DTD Taxonomic Treatment Publishing DTD v0 20100105//EN" "tax-treatment-NSO.dtd">
<tp:taxon-treatment xmlns:tp="http://www.plazi.org/taxpub"><tp:treatment-meta><mixed-citation publication-type="journal"><person-group><name><surname>Benedek</surname><given-names>Balázs</given-names></name><name><surname>Saldaitis</surname><given-names>Aidas</given-names></name><name><surname>Rimsaite</surname><given-names>Jolanta</given-names></name></person-group><article-title>Taxonomic and faunistic studies on the genus 
                    <italic>Harutaeographa</italic> (Lepidoptera, Noctuidae, Orthosiini) with description of a new species
                </article-title><source>Zookeys</source><day>15</day><month>11</month><year>2012</year><volume>2012</volume><issue>242</issue><fpage>51</fpage><lpage>67</lpage><pub-id pub-id-type="doi">10.3897/zookeys.242.3889</pub-id></mixed-citation></tp:treatment-meta><tp:nomenclature><tp:taxon-name>
                        <tp:taxon-name-part taxon-name-part-type="genus">Harutaeographa</tp:taxon-name-part>
                        <tp:taxon-name-part taxon-name-part-type="species">shui</tp:taxon-name-part>
                    <object-id xmlns:xlink="http://www.w3.org/1999/xlink" xlink:type="simple">urn:lsid:zoobank.org:act:C3F72129-2643-4234-84F6-ABEA933B13A8</object-id>
								<object-id xmlns:xlink="http://www.w3.org/1999/xlink" xlink:type="simple">http://species-id.net/wiki/Harutaeographa_shui</object-id>
								</tp:taxon-name><tp:taxon-authority>Benedek &amp; Saldaitis</tp:taxon-authority><tp:taxon-status xmlns:xlink="http://www.w3.org/1999/xlink" xlink:type="simple">sp. n.</tp:taxon-status><xref ref-type="fig" rid="F2">Figs 6, 7</xref><xref ref-type="fig" rid="F3">15</xref><xref ref-type="fig" rid="F4">21</xref></tp:nomenclature><tp:treatment-sec sec-type="Type material"><title>Type material.</title><p><bold>Holotype</bold>:male (<xref ref-type="fig" rid="F2">Fig. 6</xref>),China, Sichuan, <named-content xmlns:xlink="http://www.w3.org/1999/xlink" content-type="dwc:verbatimCoordinates" xlink:type="simple">29°43.105'N, 02°36.195'E</named-content>, near Siping, 1600 m, 27.iii.2011, Floriani leg., in the collection of ZSM; (slide No. JB1792m).
                    </p><p><bold>Paratypes</bold>: 3 males, with the same data as the holotype, 1 male, from the same locality, but 02.iv.2011, 1 female (<xref ref-type="fig" rid="F2">Fig. 7</xref>), China, W. Sichuan, road Menghugang/Kangding, <named-content xmlns:xlink="http://www.w3.org/1999/xlink" content-type="dwc:verbatimCoordinates" xlink:type="simple">29°49.955'N, 102°02.827'E</named-content>, 1500 m, 19.iv.2010, leg. Chen Gun, in the AFM, BBT, and ZSM collections. Slide No. JB1793f.
                    </p></tp:treatment-sec><tp:treatment-sec sec-type="Etymology"><title>Etymology.</title><p>The specific name refers to the Shu Kingdom, which is now Chengdu, the capital of China’s Sichuan province.</p></tp:treatment-sec><tp:treatment-sec sec-type="Diagnosis"><title>Diagnosis.</title><p><italic><tp:taxon-name>Harutaeographa shui</tp:taxon-name></italic> in general appearance is similar to <italic><tp:taxon-name>Harutaeographa fasciculata</tp:taxon-name></italic> (Hampson, 1894) (<xref ref-type="fig" rid="F2">Figs 10, 11</xref>), but is smaller and has more oblong forewings. Despite <!--PageBreak-->this superficial resemblance to <italic><tp:taxon-name>Harutaeographa fasciculata</tp:taxon-name></italic>, based on genital morphology the new species is more closely related to <italic><tp:taxon-name>Harutaeographa odavissa</tp:taxon-name></italic> Ronkay, Ronkay, Gyulai &amp; Hacker, 2010 (<xref ref-type="fig" rid="F2">Figs 8, 9</xref>). These species are easily distinguishable externally by forewing shape, coloration and pattern. The male genitalia differ from those of <italic><tp:taxon-name>Harutaeographa odavissa</tp:taxon-name></italic> (<xref ref-type="fig" rid="F3">Fig. 16</xref>)by its shorter uncus, smaller tegumen, remarkably broader and apically more elongate cucullus, and the configuration of the clasper-ampulla complex. The structure of aedeagus and vesica are similar to those of <italic><tp:taxon-name>Harutaeographa odavissa</tp:taxon-name></italic> (<xref ref-type="fig" rid="F3">Fig. 16</xref>), but <italic><tp:taxon-name>Harutaeographa shui</tp:taxon-name></italic> (<xref ref-type="fig" rid="F3">Fig. 15</xref>) has a slightly more curved aedeagus, differently configured vesica, and longer subterminal cornuti field. The female genitalia of the new species differ from those of <italic><tp:taxon-name>Harutaeographa odavissa</tp:taxon-name></italic> (<xref ref-type="fig" rid="F4">Fig. 22</xref>) in having a shorter ovipositor, shorter apophyses, and shorter and weaker ductus bursae.
                    </p></tp:treatment-sec><tp:treatment-sec sec-type="Description"><title>Description.</title><p>Wingspan 37–42 mm, length of forewing 17–20 mm. Head, front and thorax chocolate brown with some copper shine; male antenna bipectinate, female antenna narrow ciliate; forewings richly decorated with dark coppery-brown patterns distinctly marked with black scales, outer margin and cilia lighter golden yellow; hindwings with intensive dark suffusion, especially wide on outer margin, discal spot, and well-marked postmedial fascia; cilia with copper shine. <bold>Male genitaila</bold> (<xref ref-type="fig" rid="F3">Fig. 15</xref>): uncus short, evenly broad; tegumen small and low; vinculum strong, narrow, V-shaped; valva finely arcuate; cucullus broad with apex elongate; sacculus weak, less sclerotized; clasper and ampulla robust outside and turned at middle; aedeagus rather long, gently arcuate; vesica with two subbasal coils and a small rasp-plate at base near carina, two small bunches of stronger cornuti in subbasal coils, and a long brush-like cornuti field on arcuate subterminal area. <bold>Female genitalia</bold> (<xref ref-type="fig" rid="F4">Fig. 21</xref>): ostium nearly evenly truncated; ductus bursae narrow, somewhat wider and less sclerotized posteriorly; appendix bursae relatively small and rounded, weakly sclerotized; corpus bursae elongated, mesially constricted, with anterior and posterior parts subequal.
                    </p></tp:treatment-sec><tp:treatment-sec sec-type="Bionomics and distribution"><title>Bionomics and distribution.</title><p>The new species is known only from Siping and Kangding areas of Sichuan Province (China), on the eastern edge of Tibetan plateau, where a few specimens were collected at the end of March – beginning of April at altitudes ranging from 1500 to 1600 m. It was attracted to light during cold (2–4 ˚C) nights in small river valleys. The habitat is mountain virgin mixed forest dominated by various broad-leaved trees, rhododendrons and bamboos (<xref ref-type="fig" rid="F5">Fig. 27</xref>).
                    </p><fig id="F1" position="float" orientation="portrait"><label>Figures 1–5.</label><caption><p><italic><tp:taxon-name>Harutaeographa</tp:taxon-name></italic> ssp. adults. <bold>1</bold> <italic><tp:taxon-name>Harutaeographa cinerea</tp:taxon-name></italic>, male, West-Nepal, Bheri (BBT) <bold>2</bold> <italic><tp:taxon-name>Harutaeographa cinerea</tp:taxon-name></italic>, female, West-Nepal, Bheri (BBT) <bold>3</bold> <italic><tp:taxon-name>Harutaeographa yangzisherpani yangzisherpani</tp:taxon-name></italic>, male, Nepal, Janakpur (BBT) <bold>4</bold> <italic><tp:taxon-name>Harutaeographa monimalis</tp:taxon-name></italic>, male, China, W. Yunnan (DNK) 5 <italic><tp:taxon-name>Harutaeographa monimalis</tp:taxon-name></italic>, female, China, W. Yunnan (DNK)</p></caption><graphic xmlns:xlink="http://www.w3.org/1999/xlink" xlink:href="ZooKeys-242-051-g001.jpg" position="float" orientation="portrait" xlink:type="simple"/></fig><fig id="F2" position="float" orientation="portrait"><label>Figures 6–13.</label><caption><p><italic><tp:taxon-name>Harutaeographa</tp:taxon-name></italic> ssp. adults. <bold>6</bold> <italic><tp:taxon-name>Harutaeographa shui</tp:taxon-name></italic>, male, holotype, China, Sichuan (GBG/ZSM) <bold>7</bold> <italic><tp:taxon-name>Harutaeographa shui</tp:taxon-name></italic>, female, paratype, China, Sichuan (AFM) <bold>8</bold> <italic><tp:taxon-name>Harutaeographa odavissa</tp:taxon-name></italic>, male, paratype, China, Sichuan (BBT) <bold>9</bold> <italic><tp:taxon-name>Harutaeographa odavissa</tp:taxon-name></italic>, female, China, Sichuan (BBT) <bold>10</bold> <italic><tp:taxon-name>Harutaeographa fasciculata</tp:taxon-name></italic>, male, Nepal, Koshi (BBT) <bold>11</bold> <italic><tp:taxon-name>Harutaeographa fasciculata</tp:taxon-name></italic>, female, Nepal, Koshi (BBT) <bold>12</bold> <italic><tp:taxon-name>Harutaeographa pallida</tp:taxon-name></italic>, male, China, W. Yunnan (DNK) <bold>13</bold> <italic><tp:taxon-name>Harutaeographa pallida</tp:taxon-name></italic>, male, West-Nepal, Bheri (BBT)</p></caption><graphic xmlns:xlink="http://www.w3.org/1999/xlink" xlink:href="ZooKeys-242-051-g002.jpg" position="float" orientation="portrait" xlink:type="simple"/></fig></tp:treatment-sec><tp:treatment-sec><!--Section generated to contain objects referenced in tp:taxon-treatment.--><fig id="F3" position="float" orientation="portrait"><label>Figures 14–18.</label><caption><p><italic><tp:taxon-name>Harutaeographa</tp:taxon-name></italic> ssp. male genitalia. <bold>14</bold> <italic><tp:taxon-name>Harutaeographa cinerea</tp:taxon-name></italic>, male, prep. BJ1933m <bold>15</bold> <italic><tp:taxon-name>Harutaeographa shui</tp:taxon-name></italic>, male, holotype, prep. BJ1792m <bold>16</bold> <italic><tp:taxon-name>Harutaeographa odavissa</tp:taxon-name></italic>, male, paratype, prep. BJ1820m <bold>17</bold> <italic><tp:taxon-name>Harutaeographa fasciculata</tp:taxon-name></italic>, male, prep. BJ1955m <bold>18</bold> <italic><tp:taxon-name>Harutaeographa monimalis</tp:taxon-name></italic>, male, prep. BJ1851m</p></caption><graphic xmlns:xlink="http://www.w3.org/1999/xlink" xlink:href="ZooKeys-242-051-g003.jpg" position="float" orientation="portrait" xlink:type="simple"/></fig><fig id="F4" position="float" orientation="portrait"><label>Figures 19–26.</label><caption><p><italic><tp:taxon-name>Harutaeographa</tp:taxon-name></italic> ssp. male and female genitalia. <bold>19</bold> <italic><tp:taxon-name>Harutaeographa yangzisherpani yangzisherpani</tp:taxon-name></italic>, male, prep. BJ1807m <bold>20</bold> <italic><tp:taxon-name>Harutaeographa pallida</tp:taxon-name></italic>, male, prep. BJ1849m <bold>21</bold> <italic><tp:taxon-name>Harutaeographa shui</tp:taxon-name></italic>, female, paratype, prep. BJ1793f <bold>22</bold> <italic><tp:taxon-name>Harutaeographa odavissa</tp:taxon-name></italic>, female, prep. BJ1821f <bold>23</bold> <italic><tp:taxon-name>Harutaeographa fasciculata</tp:taxon-name></italic>, female, prep. BJ1923f <bold>24</bold> <italic><tp:taxon-name>Harutaeographa monimalis</tp:taxon-name></italic>, female, prep. BJ1852f <bold>25</bold> <italic><tp:taxon-name>Harutaeographa pallida</tp:taxon-name></italic>, female, prep. BJ1850f <bold>26</bold> <italic><tp:taxon-name>Harutaeographa cinerea</tp:taxon-name></italic>, female, prep. BJ1934f</p></caption><graphic xmlns:xlink="http://www.w3.org/1999/xlink" xlink:href="ZooKeys-242-051-g004.jpg" position="float" orientation="portrait" xlink:type="simple"/></fig><fig id="F5" position="float" orientation="portrait"><label>Figure 27.</label><caption><p><italic><tp:taxon-name>Harutaeographa shui</tp:taxon-name></italic>,type locality, China, Sichuan near Siping.</p></caption><graphic xmlns:xlink="http://www.w3.org/1999/xlink" xlink:href="ZooKeys-242-051-g005.jpg" position="float" orientation="portrait" xlink:type="simple"/></fig></tp:treatment-sec></tp:taxon-treatment>
