# Supplementary material for: Taxonomic and faunistic studies on the genus Harutaeographa (Lepidoptera, Noctuidae, Orthosiini) with description of a new species
Source: Zookeys. 2012 Nov 15;(242):51–67. doi: 10.3897/zookeys.242.3889 (PMC3561681; doi:10.3897/zookeys.242.3889)
Supplement: XML Treatment for Harutaeographa yangzisherpani transformis [file zookeys.242.3889-treatment3.xml]

<!DOCTYPE tp:taxon-treatment
  PUBLIC "-//TaxonX//DTD Taxonomic Treatment Publishing DTD v0 20100105//EN" "tax-treatment-NSO.dtd">
<tp:taxon-treatment xmlns:tp="http://www.plazi.org/taxpub"><tp:treatment-meta><mixed-citation publication-type="journal"><person-group><name><surname>Benedek</surname><given-names>Balázs</given-names></name><name><surname>Saldaitis</surname><given-names>Aidas</given-names></name><name><surname>Rimsaite</surname><given-names>Jolanta</given-names></name></person-group><article-title>Taxonomic and faunistic studies on the genus 
                    <italic>Harutaeographa</italic> (Lepidoptera, Noctuidae, Orthosiini) with description of a new species
                </article-title><source>Zookeys</source><day>15</day><month>11</month><year>2012</year><volume>2012</volume><issue>242</issue><fpage>51</fpage><lpage>67</lpage><pub-id pub-id-type="doi">10.3897/zookeys.242.3889</pub-id></mixed-citation></tp:treatment-meta><tp:nomenclature><tp:taxon-name>
                        <tp:taxon-name-part taxon-name-part-type="genus">Harutaeographa</tp:taxon-name-part>
                        <tp:taxon-name-part taxon-name-part-type="species">yangzisherpani</tp:taxon-name-part>
                        <tp:taxon-name-part taxon-name-part-type="species">transformis</tp:taxon-name-part>
                    <object-id xmlns:xlink="http://www.w3.org/1999/xlink" xlink:type="simple">http://species-id.net/wiki/Harutaeographa_yangzisherpani_transformis</object-id>
								</tp:taxon-name><tp:taxon-authority>Hreblay &amp; Ronkay, 1999</tp:taxon-authority><tp:taxon-status xmlns:xlink="http://www.w3.org/1999/xlink" xlink:type="simple">syn. nov.</tp:taxon-status><xref ref-type="fig" rid="F1">Figs 3</xref><xref ref-type="fig" rid="F4">19</xref></tp:nomenclature><tp:treatment-sec sec-type="Material examined"><title>Material examined.</title><p>2 males, Nepal, Janakpur, Dolakha area, Thulopatal district, Salle village, 2250–2400 m, <named-content xmlns:xlink="http://www.w3.org/1999/xlink" content-type="dwc:verbatimCoordinates" xlink:type="simple">27°35.998'N, 86°09.775'E</named-content> 5–8.ii.2011, leg. Balázs Benedek, in the collection of BBT; slide No. JB1807m (<xref ref-type="fig" rid="F4">Fig. 19</xref>).
                    </p></tp:treatment-sec><tp:treatment-sec sec-type="Note"><title>Note.</title><p>The genitalia of <italic><tp:taxon-name>Harutaeographa yangzisherpani yangzisherpani</tp:taxon-name></italic> Hreblay &amp; Ronkay, 1999 from Nepal exactly match those of <italic><tp:taxon-name>Harutaeographa yangzisherpani transformis</tp:taxon-name></italic>Hreblay &amp; Ronkay from N. Vietnam pictured in Esperiana, 1999. The very slight genital differences between<italic><tp:taxon-name>Harutaeographa yangzisherpani yangzisherpani</tp:taxon-name></italic> Hreblay &amp; Ronkay, 1999 and <italic><tp:taxon-name>Harutaeographa yangzisherpani transformis</tp:taxon-name></italic>Hreblay &amp; Ronkay, 1999, suggest that they representing the same taxon and it is not reasonable to separate them as subspecies. Thus, <italic><tp:taxon-name>Harutaeographa yangzisherpani transformis</tp:taxon-name></italic>Hreblay &amp; Ronkay, 1999 is combined here as a synonym of <italic><tp:taxon-name>Harutaeographa yangzisherpani yangzisherpani</tp:taxon-name></italic> Hreblay &amp; Ronkay, 1999. It is first report of this species from Nepal.
                    </p><fig id="F3" position="float" orientation="portrait"><label>Figures 14–18.</label><caption><p><italic><tp:taxon-name>Harutaeographa</tp:taxon-name></italic> ssp. male genitalia. <bold>14</bold> <italic><tp:taxon-name>Harutaeographa cinerea</tp:taxon-name></italic>, male, prep. BJ1933m <bold>15</bold> <italic><tp:taxon-name>Harutaeographa shui</tp:taxon-name></italic>, male, holotype, prep. BJ1792m <bold>16</bold> <italic><tp:taxon-name>Harutaeographa odavissa</tp:taxon-name></italic>, male, paratype, prep. BJ1820m <bold>17</bold> <italic><tp:taxon-name>Harutaeographa fasciculata</tp:taxon-name></italic>, male, prep. BJ1955m <bold>18</bold> <italic><tp:taxon-name>Harutaeographa monimalis</tp:taxon-name></italic>, male, prep. BJ1851m</p></caption><graphic xmlns:xlink="http://www.w3.org/1999/xlink" xlink:href="ZooKeys-242-051-g003.jpg" position="float" orientation="portrait" xlink:type="simple"/></fig><fig id="F4" position="float" orientation="portrait"><label>Figures 19–26.</label><caption><p><italic><tp:taxon-name>Harutaeographa</tp:taxon-name></italic> ssp. male and female genitalia. <bold>19</bold> <italic><tp:taxon-name>Harutaeographa yangzisherpani yangzisherpani</tp:taxon-name></italic>, male, prep. BJ1807m <bold>20</bold> <italic><tp:taxon-name>Harutaeographa pallida</tp:taxon-name></italic>, male, prep. BJ1849m <bold>21</bold> <italic><tp:taxon-name>Harutaeographa shui</tp:taxon-name></italic>, female, paratype, prep. BJ1793f <bold>22</bold> <italic><tp:taxon-name>Harutaeographa odavissa</tp:taxon-name></italic>, female, prep. BJ1821f <bold>23</bold> <italic><tp:taxon-name>Harutaeographa fasciculata</tp:taxon-name></italic>, female, prep. BJ1923f <bold>24</bold> <italic><tp:taxon-name>Harutaeographa monimalis</tp:taxon-name></italic>, female, prep. BJ1852f <bold>25</bold> <italic><tp:taxon-name>Harutaeographa pallida</tp:taxon-name></italic>, female, prep. BJ1850f <bold>26</bold> <italic><tp:taxon-name>Harutaeographa cinerea</tp:taxon-name></italic>, female, prep. BJ1934f</p></caption><graphic xmlns:xlink="http://www.w3.org/1999/xlink" xlink:href="ZooKeys-242-051-g004.jpg" position="float" orientation="portrait" xlink:type="simple"/></fig></tp:treatment-sec><tp:treatment-sec><!--Section generated to contain objects referenced in tp:taxon-treatment.--><fig id="F1" position="float" orientation="portrait"><label>Figures 1–5.</label><caption><p><italic><tp:taxon-name>Harutaeographa</tp:taxon-name></italic> ssp. adults. <bold>1</bold> <italic><tp:taxon-name>Harutaeographa cinerea</tp:taxon-name></italic>, male, West-Nepal, Bheri (BBT) <bold>2</bold> <italic><tp:taxon-name>Harutaeographa cinerea</tp:taxon-name></italic>, female, West-Nepal, Bheri (BBT) <bold>3</bold> <italic><tp:taxon-name>Harutaeographa yangzisherpani yangzisherpani</tp:taxon-name></italic>, male, Nepal, Janakpur (BBT) <bold>4</bold> <italic><tp:taxon-name>Harutaeographa monimalis</tp:taxon-name></italic>, male, China, W. Yunnan (DNK) 5 <italic><tp:taxon-name>Harutaeographa monimalis</tp:taxon-name></italic>, female, China, W. Yunnan (DNK)</p></caption><graphic xmlns:xlink="http://www.w3.org/1999/xlink" xlink:href="ZooKeys-242-051-g001.jpg" position="float" orientation="portrait" xlink:type="simple"/></fig></tp:treatment-sec></tp:taxon-treatment>
