# Supplementary material for: Taxonomic and faunistic studies on the genus Harutaeographa (Lepidoptera, Noctuidae, Orthosiini) with description of a new species
Source: Zookeys. 2012 Nov 15;(242):51–67. doi: 10.3897/zookeys.242.3889 (PMC3561681; doi:10.3897/zookeys.242.3889)
Supplement: XML Treatment for Harutaeographa pallida [file zookeys.242.3889-treatment4.xml]

<!DOCTYPE tp:taxon-treatment
  PUBLIC "-//TaxonX//DTD Taxonomic Treatment Publishing DTD v0 20100105//EN" "tax-treatment-NSO.dtd">
<tp:taxon-treatment xmlns:tp="http://www.plazi.org/taxpub"><tp:treatment-meta><mixed-citation publication-type="journal"><person-group><name><surname>Benedek</surname><given-names>Balázs</given-names></name><name><surname>Saldaitis</surname><given-names>Aidas</given-names></name><name><surname>Rimsaite</surname><given-names>Jolanta</given-names></name></person-group><article-title>Taxonomic and faunistic studies on the genus 
                    <italic>Harutaeographa</italic> (Lepidoptera, Noctuidae, Orthosiini) with description of a new species
                </article-title><source>Zookeys</source><day>15</day><month>11</month><year>2012</year><volume>2012</volume><issue>242</issue><fpage>51</fpage><lpage>67</lpage><pub-id pub-id-type="doi">10.3897/zookeys.242.3889</pub-id></mixed-citation></tp:treatment-meta><tp:nomenclature><tp:taxon-name>
                        <tp:taxon-name-part taxon-name-part-type="genus">Harutaeographa</tp:taxon-name-part>
                        <tp:taxon-name-part taxon-name-part-type="species">pallida</tp:taxon-name-part>
                    <object-id xmlns:xlink="http://www.w3.org/1999/xlink" xlink:type="simple">http://species-id.net/wiki/Harutaeographa_pallida</object-id>
								</tp:taxon-name><tp:taxon-authority>Yoshimoto, 1993</tp:taxon-authority><xref ref-type="fig" rid="F2">Figs 12, 13</xref><xref ref-type="fig" rid="F4">20, 25</xref></tp:nomenclature><tp:treatment-sec sec-type="Material examined"><title>Material examined.</title><p>1 female, West-Nepal, Bheri, Dailekh area, 11 km N of Dailekh, 2380 m, 24–25.i.2011, 1 male, West-Nepal, Bheri, Dailekh area, 11 km N of Dailekh, 2380 m, 30–31.i.2011, 2 males, Nepal, Janakpur, Dolakha area, Thulopatal district, Salle village, 2250–2400 m, 5–8.i.2011, leg. Balázs Benedek, 3 males, 1 female, China, W. Yunnan, Baiyunshan, 2600 m, Yunlong county, end of ii - early iii.2008, leg. Yi et al, in the collections of BBT and DNK; slide Nos JB1849m, JB1850f, (<xref ref-type="fig" rid="F4">Figs 20, 25</xref>).
                    </p></tp:treatment-sec><tp:treatment-sec sec-type="Notes"><title>Notes.</title><p>These specimens, which are paler in colour than those from Nepal, are the first to be reported from China.</p></tp:treatment-sec><tp:treatment-sec><!--Section generated to contain objects referenced in tp:taxon-treatment.--><fig id="F2" position="float" orientation="portrait"><label>Figures 6–13.</label><caption><p><italic><tp:taxon-name>Harutaeographa</tp:taxon-name></italic> ssp. adults. <bold>6</bold> <italic><tp:taxon-name>Harutaeographa shui</tp:taxon-name></italic>, male, holotype, China, Sichuan (GBG/ZSM) <bold>7</bold> <italic><tp:taxon-name>Harutaeographa shui</tp:taxon-name></italic>, female, paratype, China, Sichuan (AFM) <bold>8</bold> <italic><tp:taxon-name>Harutaeographa odavissa</tp:taxon-name></italic>, male, paratype, China, Sichuan (BBT) <bold>9</bold> <italic><tp:taxon-name>Harutaeographa odavissa</tp:taxon-name></italic>, female, China, Sichuan (BBT) <bold>10</bold> <italic><tp:taxon-name>Harutaeographa fasciculata</tp:taxon-name></italic>, male, Nepal, Koshi (BBT) <bold>11</bold> <italic><tp:taxon-name>Harutaeographa fasciculata</tp:taxon-name></italic>, female, Nepal, Koshi (BBT) <bold>12</bold> <italic><tp:taxon-name>Harutaeographa pallida</tp:taxon-name></italic>, male, China, W. Yunnan (DNK) <bold>13</bold> <italic><tp:taxon-name>Harutaeographa pallida</tp:taxon-name></italic>, male, West-Nepal, Bheri (BBT)</p></caption><graphic xmlns:xlink="http://www.w3.org/1999/xlink" xlink:href="ZooKeys-242-051-g002.jpg" position="float" orientation="portrait" xlink:type="simple"/></fig><fig id="F4" position="float" orientation="portrait"><label>Figures 19–26.</label><caption><p><italic><tp:taxon-name>Harutaeographa</tp:taxon-name></italic> ssp. male and female genitalia. <bold>19</bold> <italic><tp:taxon-name>Harutaeographa yangzisherpani yangzisherpani</tp:taxon-name></italic>, male, prep. BJ1807m <bold>20</bold> <italic><tp:taxon-name>Harutaeographa pallida</tp:taxon-name></italic>, male, prep. BJ1849m <bold>21</bold> <italic><tp:taxon-name>Harutaeographa shui</tp:taxon-name></italic>, female, paratype, prep. BJ1793f <bold>22</bold> <italic><tp:taxon-name>Harutaeographa odavissa</tp:taxon-name></italic>, female, prep. BJ1821f <bold>23</bold> <italic><tp:taxon-name>Harutaeographa fasciculata</tp:taxon-name></italic>, female, prep. BJ1923f <bold>24</bold> <italic><tp:taxon-name>Harutaeographa monimalis</tp:taxon-name></italic>, female, prep. BJ1852f <bold>25</bold> <italic><tp:taxon-name>Harutaeographa pallida</tp:taxon-name></italic>, female, prep. BJ1850f <bold>26</bold> <italic><tp:taxon-name>Harutaeographa cinerea</tp:taxon-name></italic>, female, prep. BJ1934f</p></caption><graphic xmlns:xlink="http://www.w3.org/1999/xlink" xlink:href="ZooKeys-242-051-g004.jpg" position="float" orientation="portrait" xlink:type="simple"/></fig></tp:treatment-sec></tp:taxon-treatment>
