# Supplementary material for: Taxonomic and faunistic studies on the genus Harutaeographa (Lepidoptera, Noctuidae, Orthosiini) with description of a new species
Source: Zookeys. 2012 Nov 15;(242):51–67. doi: 10.3897/zookeys.242.3889 (PMC3561681; doi:10.3897/zookeys.242.3889)
Supplement: XML Treatment for Harutaeographa cinerea [file zookeys.242.3889-treatment5.xml]

<!DOCTYPE tp:taxon-treatment
  PUBLIC "-//TaxonX//DTD Taxonomic Treatment Publishing DTD v0 20100105//EN" "tax-treatment-NSO.dtd">
<tp:taxon-treatment xmlns:tp="http://www.plazi.org/taxpub"><tp:treatment-meta><mixed-citation publication-type="journal"><person-group><name><surname>Benedek</surname><given-names>Balázs</given-names></name><name><surname>Saldaitis</surname><given-names>Aidas</given-names></name><name><surname>Rimsaite</surname><given-names>Jolanta</given-names></name></person-group><article-title>Taxonomic and faunistic studies on the genus 
                    <italic>Harutaeographa</italic> (Lepidoptera, Noctuidae, Orthosiini) with description of a new species
                </article-title><source>Zookeys</source><day>15</day><month>11</month><year>2012</year><volume>2012</volume><issue>242</issue><fpage>51</fpage><lpage>67</lpage><pub-id pub-id-type="doi">10.3897/zookeys.242.3889</pub-id></mixed-citation></tp:treatment-meta><tp:nomenclature><tp:taxon-name>
                        <tp:taxon-name-part taxon-name-part-type="genus">Harutaeographa</tp:taxon-name-part>
                        <tp:taxon-name-part taxon-name-part-type="species">cinerea</tp:taxon-name-part>
                    <object-id xmlns:xlink="http://www.w3.org/1999/xlink" xlink:type="simple">http://species-id.net/wiki/Harutaeographa_cinerea</object-id>
								</tp:taxon-name><tp:taxon-authority>Hreblay &amp; Ronkay, 1998</tp:taxon-authority><xref ref-type="fig" rid="F1">Figs 1, 2</xref><xref ref-type="fig" rid="F3">14</xref><xref ref-type="fig" rid="F4">26</xref></tp:nomenclature><tp:treatment-sec sec-type="Material examined"><title>Material examined.</title><p>long series of both sexes from the following localities: West-Nepal, Bheri, Dailekh area, 11 km N of Dailekh, 2380 m, 24–25.i.2011, West-Nepal, Bheri, Dailekh area, 13 km N of Dailekh, 2425 m, 26–27.i.2011, West-Nepal, Bheri, Dailekh area, 12 km N of Dailekh, 2600 m, 29.i.2011, West-Nepal, Bheri, Dailekh area, 11 km N of Dailekh, 2380 m, 30–31.i.2011, Nepal, Janakpur, Dolakha area, Thulopatal district, Salle village, 2250–2400 m, 5-8.ii.2011, leg. Balázs Benedek, in the collection of BBT.</p></tp:treatment-sec><tp:treatment-sec sec-type="Note"><title>Note.</title><p>Little information has been available for this species due to insufficient collecting during its very early flight period (<xref ref-type="bibr" rid="B5">Hreblay and Ronkay 1998</xref>; <xref ref-type="bibr" rid="B6">Hreblay and Ronkay 1999</xref>). At the end of January–beginning of February in 2011 <italic><tp:taxon-name>Harutaeographa cinerea</tp:taxon-name></italic> was one of the most frequently encountered noctuid species at light and sugar ropes at elevations between 2300–2600 m and is presumably widespread in Nepa<!--PageBreak-->l.
                    </p><fig id="F5" position="float" orientation="portrait"><label>Figure 27.</label><caption><p><italic><tp:taxon-name>Harutaeographa shui</tp:taxon-name></italic>,type locality, China, Sichuan near Siping.</p></caption><graphic xmlns:xlink="http://www.w3.org/1999/xlink" xlink:href="ZooKeys-242-051-g005.jpg" position="float" orientation="portrait" xlink:type="simple"/></fig></tp:treatment-sec><tp:treatment-sec><!--Section generated to contain objects referenced in tp:taxon-treatment.--><fig id="F1" position="float" orientation="portrait"><label>Figures 1–5.</label><caption><p><italic><tp:taxon-name>Harutaeographa</tp:taxon-name></italic> ssp. adults. <bold>1</bold> <italic><tp:taxon-name>Harutaeographa cinerea</tp:taxon-name></italic>, male, West-Nepal, Bheri (BBT) <bold>2</bold> <italic><tp:taxon-name>Harutaeographa cinerea</tp:taxon-name></italic>, female, West-Nepal, Bheri (BBT) <bold>3</bold> <italic><tp:taxon-name>Harutaeographa yangzisherpani yangzisherpani</tp:taxon-name></italic>, male, Nepal, Janakpur (BBT) <bold>4</bold> <italic><tp:taxon-name>Harutaeographa monimalis</tp:taxon-name></italic>, male, China, W. Yunnan (DNK) 5 <italic><tp:taxon-name>Harutaeographa monimalis</tp:taxon-name></italic>, female, China, W. Yunnan (DNK)</p></caption><graphic xmlns:xlink="http://www.w3.org/1999/xlink" xlink:href="ZooKeys-242-051-g001.jpg" position="float" orientation="portrait" xlink:type="simple"/></fig><fig id="F3" position="float" orientation="portrait"><label>Figures 14–18.</label><caption><p><italic><tp:taxon-name>Harutaeographa</tp:taxon-name></italic> ssp. male genitalia. <bold>14</bold> <italic><tp:taxon-name>Harutaeographa cinerea</tp:taxon-name></italic>, male, prep. BJ1933m <bold>15</bold> <italic><tp:taxon-name>Harutaeographa shui</tp:taxon-name></italic>, male, holotype, prep. BJ1792m <bold>16</bold> <italic><tp:taxon-name>Harutaeographa odavissa</tp:taxon-name></italic>, male, paratype, prep. BJ1820m <bold>17</bold> <italic><tp:taxon-name>Harutaeographa fasciculata</tp:taxon-name></italic>, male, prep. BJ1955m <bold>18</bold> <italic><tp:taxon-name>Harutaeographa monimalis</tp:taxon-name></italic>, male, prep. BJ1851m</p></caption><graphic xmlns:xlink="http://www.w3.org/1999/xlink" xlink:href="ZooKeys-242-051-g003.jpg" position="float" orientation="portrait" xlink:type="simple"/></fig><fig id="F4" position="float" orientation="portrait"><label>Figures 19–26.</label><caption><p><italic><tp:taxon-name>Harutaeographa</tp:taxon-name></italic> ssp. male and female genitalia. <bold>19</bold> <italic><tp:taxon-name>Harutaeographa yangzisherpani yangzisherpani</tp:taxon-name></italic>, male, prep. BJ1807m <bold>20</bold> <italic><tp:taxon-name>Harutaeographa pallida</tp:taxon-name></italic>, male, prep. BJ1849m <bold>21</bold> <italic><tp:taxon-name>Harutaeographa shui</tp:taxon-name></italic>, female, paratype, prep. BJ1793f <bold>22</bold> <italic><tp:taxon-name>Harutaeographa odavissa</tp:taxon-name></italic>, female, prep. BJ1821f <bold>23</bold> <italic><tp:taxon-name>Harutaeographa fasciculata</tp:taxon-name></italic>, female, prep. BJ1923f <bold>24</bold> <italic><tp:taxon-name>Harutaeographa monimalis</tp:taxon-name></italic>, female, prep. BJ1852f <bold>25</bold> <italic><tp:taxon-name>Harutaeographa pallida</tp:taxon-name></italic>, female, prep. BJ1850f <bold>26</bold> <italic><tp:taxon-name>Harutaeographa cinerea</tp:taxon-name></italic>, female, prep. BJ1934f</p></caption><graphic xmlns:xlink="http://www.w3.org/1999/xlink" xlink:href="ZooKeys-242-051-g004.jpg" position="float" orientation="portrait" xlink:type="simple"/></fig></tp:treatment-sec><ref-list><ref id="B5"><mixed-citation xmlns:xlink="http://www.w3.org/1999/xlink" xlink:type="simple"><person-group><name name-style="western"><surname>Hreblay</surname><given-names>M</given-names></name><name name-style="western"><surname>Ronkay</surname><given-names>L</given-names></name></person-group> (<year>1998</year>)<article-title> Noctuidae from Nepal, 5</article-title>. <source>Tinea</source><volume>15</volume>(<issue>1</issue>): <fpage>117</fpage>–<lpage>310</lpage>.</mixed-citation></ref><ref id="B6"><mixed-citation xmlns:xlink="http://www.w3.org/1999/xlink" xlink:type="simple"><person-group><name name-style="western"><surname>Hreblay</surname><given-names>M</given-names></name><name name-style="western"><surname>Ronkay</surname><given-names>L</given-names></name></person-group> (<year>1999</year>)<article-title> Neue trifide Noctuidae aus dem himalayischen Raum und der südostasiatischen Region, (Lepidoptera; Noctuidae).</article-title><source>Esperiana, Buchreihe zur Entomologie </source><volume>7</volume>: <fpage>485</fpage>-<lpage>620</lpage>.</mixed-citation></ref></ref-list></tp:taxon-treatment>
